# Supplementary material for: Synthesis of Cerium Oxide Nanoparticles in a Bacterial Nanocellulose Matrix and the Study of Their Oxidizing and Reducing Properties
Source: Molecules. 2023 Mar 13;28(6):2604. doi: 10.3390/molecules28062604 (PMC10051255; doi:10.3390/molecules28062604)
Supplement: Supplementary file 1 [file molecules-28-02604-s001.zip]

Archive with 1 entries (1 files):
- molecules-2222117-supplementary.pdf
